# Supplementary material for: Clonal Cytogenetic Evolution in Relapse of Myeloid Hematological Neoplasms After Allogeneic Stem Cell Transplantation
Source: Cancers (Basel). 2026 May 21;18(10):1665. doi: 10.3390/cancers18101665 (PMC13204579; doi:10.3390/cancers18101665)
Supplement: Supplementary file 1 [file cancers-18-01665-s001.zip]

Archive with 1 entries (1 files):
- cancers-4245776-supplementary.pdf
